# Supplementary material for: Wireless Monitoring of Changes in Crew Relations during Long-Duration Mission Simulation
Source: PLoS One. 2015 Aug 7;10(8):e0134814. doi: 10.1371/journal.pone.0134814 (PMC4529101; doi:10.1371/journal.pone.0134814)
Supplement: S1 Data — (CSV) [file pone.0134814.s001.csv]

Miss_Day	T_Measure	CRTI	act_a	act_b	act_c	act_d	act_e	act_f	ca_cb	ca_cc	ca_cd	ca_ce	ca_cf	cb_cc	cb_cd	cc_ce	cc_cf	cc_cd	cd_ce	cd_cf	ce_cf	a_Crew	b_Crew	c_Crew	d_Crew	e_Crew	f_Crew
15	28790	.451421006974083	5485	4330	4810	8505	6020	11320	170	120	244	191	86	133	195	62	149	150	108	204	108	792	737	466	1120	597	737
19	28790	.530846974793576	0	3590	5150	9405	6160	6530	0	0	0	0	0	118	144	86	175	231	205	343	360	0	405	539	1163	760	869
22	28790	.227218591483614		3885	3830	6005	3730	3290	1		0			131	150	105	122	201	99	121	129		427	598	630	399	355
26	28790	.361941119177438	0	2810	4555	8150	3520	0	0	0	0	0	0	79	145	142	0	342	171	0	0	0	272	418	869	382	0
29	28790	.241294079451625	0	2975	3940	2615	3050	5535	37	0	139	0	0	176	76	52	251	113	61	66	142	0	400	940	527	475	904
33	28790	.400146015090612	9570	2975	3940	2615	3050	5535	37	383	139	60	439	176	76	52	251	113	61	66	142	2123	400	940	527	475	904
36	28790	.262407311403643	4540	3020	2090	4340	4360	1710	205	79	174	85	114	73	117	50	49	151	85	51	30	809	613	280	730	451	161
40	28790	.318709263275689	835	5015	3075	5565	4610	6580	43	56	89	45	52	95	328	66	48	242	151	178	161	286	645	384	1006	614	489
43	28790	.58634461306745	1965	5950	3980	10510	0	6765	127	108	302	0	37	246	348	0	86	537	0	208	0	259	793	736	1677	0	422
47	28790	.312475832889855	485	3745	2585	10075	0	3280	47	47	162	0	4	146	293	0	96	305	0	162	0	123	603	364	1346	0	359
50	28790	.251347999428777	4395	3845	3870	6095	1555	4235	129	59	230	44	47	87	132	95	98	130	62	200	60	318	442	510	864	269	500
54	28790	.14578183966869	2905	2150	2470	5960	2805	215	50	163	119	61	62	73	93	65	30	285	112	32	3	543	289	412	843	447	10
57	28790	.28553132735109	2550	1670	7480	7165	5385	2895	57	62	263	49	91	48	56	65	298	178	85	280	90	409	263	777	1012	463	408
62	28790	.364354059971954	0	2790	3845	5160	4065	6035	0	0	0	0	0	176	137	80	229	210	98	117	313	0	492	619	668	440	950
64	28790	.149803407659551	4570	835	2160	3490	4015	7640	30	133	82	61	60	28	52	65	94	154	54	110	267	638	177	428	565	723	805
68	28790	.242299471449341	3270	1825	2910	5475	3860	2770	76	99	334	36	50	95	124	112	130	147	79	149	78	552	383	455	1033	546	412
71	28790	.439356303001501	4590	4530	3630	7395	3170	6280	75	67	253	78	60	146	211	93	173	170	92	156	231	630	615	542	1033	531	970
75	28790	.564024910718175	3345	6610	5195	7495	3035	2815	292	103	467	50	85	116	286	88	104	509	119	115	21	735	861	1031	1914	362	153
78	26730	.144158185476721	480	0	1930	6090	4720	2795	0	20	148	6	4	0	0	46	110	186	90	50	240	96	0	313	474	254	488
90	28790	.520793054816425	3250	6405	8215	8825	6215	5015	240	96	284	81	68	122	255	89	198	227	186	169	195	626	873	824	1184	741	598
93	28790	.347865631209427	2240	6030	5420	6785	5060	5100	185	85	91	46	26	127	232	133	144	78	86	101	99	364	757	524	692	621	316
96	28790	.123663215718958	2670	4405	6925	3885	2750	4845	41	57	180	28	52	39	112	22	90	129	11	108	104	414	264	906	575	172	263
104	28790	.176144677999687	0	2370	4445	5835	4565	1065	0	0	0	0	0	42	159	82	31	93	118	13	11	0	336	263	434	397	66
111	28790	.134722527693824	4180	4180	2885	4315	10	6780	151	46	130	23	51	37	123	26	85	106	12	81	100	436	399	233	429	0	464
124	27975	.39611519604907	2245	1565	2965	4490	2190	7085	73	65	103	61	95	56	94	134	88	175	168	160	220	594	348	564	859	507	637
134	28790	.148798015661836	4375	2575	3255	3665	1450	4910	110	73	215	34	34	51	103	49	109	141	28	56	110	601	296	418	668	189	274
138	28790	.156841151643557	4290	3265	3325	3725	1720	565	57	28	157	62	33	94	133	63	76	94	78	27	66	367	393	388	549	291	98
141	28790	.140754879680115	3295	2610	1625	5010	2680	1335	61	59	257	49	40	156	109	30	110	174	28	81	34	338	494	244	762	467	204
148	28790	.136733311689254	3930	1440	2200	2785	1265		96	77	191	62	0	14	111	45	0	30	36	0		373	264	196	452	171
155	27045	.064941099618929	2270	0	1530	0	825	725	0	123	0	16	40	0	0	31	50	0	0	0	79	304	0	287	0	98	151
159	28790	.221186239497323	4095	1995	4985	3410	2485	1570	58	125	95	37	115	82	163	72	208	170	18	80	16	670	376	878	569	182	196
162	28790	.163878895627562	3800	230	2525	6265	1720	6045	4	97	201	109	103	1	5	79	109	127	120	76	332	579	14	361	780	369	800
166	28790	.244310255444771	1050	2450	3530	5435	3125	2750	60	19	232	18	11	34	141	83	178	147	159	190	193	132	322	483	1107	599	473
173	28790	.329768575250555	6760	2405	6860	3855		7980	93	457	114	0	35	60	187	0	79	124	0	95	0	931	398	733	588		541
180	28790	.127684783709818	2320	535	4350	3070	2860	1980	49	45	102	33	33	17	33	72	105	143	81	102	73	349	130	686	572	419	255
198	28790	.118636255730383	2315	1100	4340	3365	2445	2845	24	109	129	25	24	32	84	71	62	110	47	35	36	349	158	477	516	282	178
204	28790	.274472015376224	3180	2400	4185	1780	4020	6660	50	38	127	44	25	33	50	54	60	26	28	37	283	374	214	250	315	615	682
211	28790	.159857327636702	4100	2165	4030	4365	1490	2430	80	141	206	67	66	57	169	86	91	122	38	46	187	760	378	658	706	209	347
218	28790	.215958201109205	0	1875	4490	3930	3045	2900	0	0	0	0	0	69	164	88	166	138	72	187	100	0	351	664	707	374	399
222	28790	.0769124878252056	0	2600	3735	4580	30	0	0	0	0	0	0	45	95	15	0	106	30	0	0	0	152	198	283	0	0
225	28790	.108582335753231		2475	4410	3020	2290	625	0		0			52	231	75	112	77	91	47	0		380	362	471	366	42
229	28790	.103555375764656	2565	3800	5940	3170	360	1845	69	71	113	44	52	91	221	77	109	54	14	51	72	397	428	693	390	40	207
232	28790	.190019087568155	4050	1770	2085	3110	3495	4020	74	69	131	41	94	28	139	41	97	94	73	66	66	542	292	290	602	374	352
243	28790	2.76382260171883	9210	8650	15125	17220	14760	14300	258	354	532	243	351	265	484	395	984	422	360	519	529	1814	1599	2522	2899	2302	2502
250	28790	.0784205758217783	0	1615	3820	2470	1795	485	0	0	0	0	0	31	68	64	140	16	8	7	39	0	127	375	206	72	94
257	28790	.0844529278080689	0	3585	3310	4300	0	0	18	0	0	0	0	127	188	15	19	162	0	0	0	0	386	391	442	0	0
264	28790	.108582335753231	0	2850	7040	3225	0	0	0	0	0	0	0	141	165	97	90	202	37	41	0	0	363	472	499	0	0
285	28790	.213143103515602	2770	3530	5615	4190	635	3025	134	81	267	63	70	86	226	76	67	138	59	181	77	606	554	730	919	86	338
288	28790	.33077396724827	3010	2055	5645	5060	4080	4310	83	99	189	70	107	62	151	51	158	184	67	193	54	612	424	838	932	465	486
295	28790	.214751730711947	5885	1790	4730	4630	2390	0	55	110	149	69	0	73	112	178	0	121	136	0	0	363	290	566	665	576	0
302	28790	.259391135410497	4230	2735	4840	4540	2115	4285	18	114	85	48	109	78	225	86	149	128	99	188	195	405	443	654	836	449	671
313	28790	.129695567705249	2080	1500	3350	8365	15	5200	24	82	44	49	32	47	145	93	162	133	38	186	278	360	274	595	623	0	874
320	28790	.127684783709818	680	695	3325	1965	4945	2345	0	2	0	12	3	4	21	72	215	84	79	87	106	21	39	460	331	381	344
323	28790	.271455839383079	3180	730	6900	1845	6315	5760	23	196	58	203	100	39	42	163	177	122	46	167	270	747	174	1000	522	777	676
330	28790	.118636255730383	2240	3135	3650	940	850	2170	156	69	31	77	63	57	28	66	78	30	3	26	52	350	384	369	167	121	220
337	28790	.0832464574108108	0	1795	5465	660	3035	2255	0	0	0	0	0	41	2	111	160	24	14	27	64	0	112	373	123	341	297
348	28790	.2794989753648	3430	2915	5130	5650	3930	6220	66	110	79	89	33	93	159	73	57	209	86	171	114	430	415	624	890	433	526
365	28790	.28352054335566	0	4275	5165	3715	3705	5825	0	0	0	0	0	88	177	83	259	156	94	93	130	0	392	654	587	523	486
369	28790	.153221740451782	0	640	5065	4600	4490	4200	0	0	0	0	0	1	12	170	48	169	148	74	52	0	17	502	766	347	210
372	28790	.166895071620708	2550	990	5460	3630	3450	6915	47	68	37	52	51	16	71	68	123	114	49	88	63	330	164	476	519	355	432
376	28790	.104560767762371		3750	5335	4110	1905	7400	0		0			94	320	96	76	152	26	52	20		452	423	456	27	122
379	28790	.0784205758217783	1830	3790	5200	0	2390	5595	81	63	0	66	24	57	0	73	157	0	0	0	183	234	353	403	0	143	513
384	28790	.208116143527027	3265	2295	2580	4310	1695	4250	62	59	109	91	117	67	174	159	50	115	75	95	35	622	422	513	680	443	468
388	28790	.213143103515602	2795	2525	3385	3775	2340	5625	107	82	236	90	69	67	164	86	85	93	88	227	138	624	478	412	969	384	650
393	28790	.171922031609283	3365	960	5290	4310	3530	3685	40	116	148	59	50	55	111	64	60	185	63	100	32	456	267	513	776	359	286
397	28790	.0814367518149236	3130	1305	4545	3655	450	3040	35	122	56	15	71	58	84	43	116	89	23	13	69	488	192	478	291	102	236
400	28790	.254364175421922	3980	2330	5030	5590	1525	3835	6	131	297	52	82	11	53	74	191	197	56	203	149	529	117	738	1015	322	578
407	28790	.205099967533882	2470	2925	3305	3305	1640	4155	67	73	81	80	66	84	191	73	123	84	55	199	124	509	488	415	642	374	468
411	28790	.066355871849197	0	2400	2405	3920	3235	0	0	0	0	0	0	65	103	84	0	87	29	0	0	0	190	244	405	276	0
414	28790	.101343513369683	1940	2910	4055	3095	2390	0	22	32	75	16	0	42	130	94	0	111	76	0	0	173	203	470	384	233	0
425	28790	.256978194615981	0	3120	4455	4120	3345	3850	0	0	0	0	0	111	233	73	155	208	82	215	90	0	477	495	822	497	498
432	28790	.169911247613853	1540	2230	3025	3795	405	6810	62	85	116	61	28	82	221	70	144	154	53	119	83	319	464	568	714	54	516
435	28790	.249739372232432	4485	1815	5900	5195	0	2910	64	121	221	0	272	79	125	0	189	223	0	184	0	857	357	739	1119	0	351
440	28790	.177351148396945	2570	940	4910	4320	0	3965	26	171	78	0	51	38	92	0	171	143	0	177	0	394	199	631	725	0	452
443	28790	.107375865355973	2190	910	2900	3870	0	4855	7	163	71	0	12	25	51	0	67	97	0	101	0	336	101	446	424	0	251
447	28790	.166492914821622	2030	1470	3535	2590	0	9065	72	59	245	0	33	40	134	0	115	77	0	68	0	401	293	549	623	0	414
450	28790	.0784205758217782	1685	1160	3725	6360	0	7360	17	29	198	0	40	29	72	0	78	92	0	122	0	151	164	302	942	0	281
454	28790	.0935014557875049	2135	985	3310	5775	0	0	26	92	75	0	0	32	66	0	0	77	0	0	0	315	124	357	402	0	0
461	28790	.232848786670818	6610	2450	4485	6260	0	4675	10	266	106	0	52	140	14	0	114	179	0	242	0	551	243	667	810	0	341
464	28790	.200274085944849	4975	1200	6510	4235	0	5410	22	176	154	0	141	57	74	0	197	161	0	127	0	564	204	478	673	0	381
471	28790	.0482588158903251	0		4210	6005	0	3960		0	0	0	0			0	40	123	0	114	0	0		148	237	0	125
475	28790	.0884744957989293	4695	970	5640	3650	1720	1615	36	21	82	56	22	8	52	28	114	108	20	195	14	314	105	250	570	95	231
482	28790	.188209381972268	4660	3040	3885	7270	2765	0	50	118	148	18	0	74	126	26	0	115	230	0	0	336	311	384	740	173	0
485	28790	.245315647442486	6180	30	5185	6910	3335	3455	0	225	194	88	81	0	0	86	160	64	97	137	112	674	0	573	809	374	364
499	28790	.110995276547748	0	1195	3920	4220	2585	5070	0	0	0	0	0	37	72	84	97	135	28	89	74	0	118	425	466	185	294
503	28790	.213143103515602	4445	4210	2585	5210	3850	2995	75	105	182	48	20	79	248	33	98	130	9	213	23	350	543	338	854	211	479
510	28790	.166492914821622	0	2615	5995	5435	3600	3545	0	0	0	0	0	71	179	58	108	149	45	203	234	0	405	313	877	454	701
513	28790	.205099967533882	3180	2165	3320	4745	3675	5050	59	116	107	95	75	47	148	72	129	62	43	121	118	569	389	438	581	345	569
517	28790	.0916917501916177	1785	1475	5815	5290	3210	0	21	26	197	25	0	16	95	45	0	45	62	0	0	143	178	202	573	224	0
